# Supplementary material for: CNTN6 mutations are risk factors for abnormal auditory sensory perception in autism spectrum disorders
Source: Mol Psychiatry. 2016 May 10;22(4):625–33. doi: 10.1038/mp.2016.61 (PMC5378808; doi:10.1038/mp.2016.61)
Supplement: Supplementary Table 1 [file mp201661x3.xls]

## Sheet: Feuil1
Symbol	Entrez_Id	SFARI	Class_I	Class_II	Class_III	Class_ALL	TADA	ALL Database
NRXN1	9378	1	1	0	0	1	1	3
SHANK3	85358	1	1	0	0	1	1	3
ADNP	23394	1	1	0	0	1	1	3
ANK2	287	1	1	0	0	1	1	3
APH1A	51107	1	1	0	0	1	1	3
ARID1B	57492	1	1	0	0	1	1	3
ASH1L	55870	1	1	0	0	1	1	3
BCL11A	53335	1	1	0	0	1	1	3
CHD8	57680	1	1	0	0	1	1	3
CTTNBP2	83992	1	1	0	0	1	1	3
CUL3	8452	1	1	0	0	1	1	3
DYRK1A	1859	1	1	0	0	1	1	3
ETFB	2109	1	1	0	0	1	1	3
FOXP1	27086	1	1	0	0	1	1	3
GABRB3	2562	1	1	0	0	1	1	3
GRIN2B	2904	1	1	0	0	1	1	3
KATNAL2	83473	1	1	0	0	1	1	3
KDM5B	10765	1	0	0	1	1	1	3
KDM6B	23135	1	0	0	1	1	1	3
KMT2C	58508	1	1	0	0	1	1	3
MBD5	55777	1	1	0	0	1	1	3
MIB1	57534	1	1	0	0	1	1	3
MYT1L	23040	1	1	0	0	1	1	3
NAA15	80155	1	1	0	0	1	1	3
NCKAP1	10787	1	0	0	1	1	1	3
NLGN3	54413	1	1	0	0	1	1	3
POGZ	23126	1	1	0	0	1	1	3
PTEN	5728	1	1	0	0	1	1	3
SCN2A	6326	1	1	0	0	1	1	3
SETD5	55209	1	1	0	0	1	1	3
SHANK2	22941	1	1	0	0	1	1	3
SUV420H1	51111	1	1	0	0	1	1	3
SYNGAP1	8831	1	1	0	0	1	1	3
TBR1	10716	1	1	0	0	1	1	3
TCF7L2	6934	1	1	0	0	1	1	3
TRIO	7204	1	1	0	0	1	1	3
WDFY3	23001	1	0	0	1	1	1	3
RELN	5649	1	1	0	0	1	0	2
SETBP1	26040	1	1	0	0	1	0	2
ADK	132	1	0	1	0	1	0	2
ADSL	158	1	1	0	0	1	0	2
AFF2	2334	1	1	0	0	1	0	2
AGTR2	186	1	1	0	0	1	0	2
AHI1	54806	1	1	0	0	1	0	2
ALDH5A1	7915	1	1	0	0	1	0	2
ANKRD11	29123	1	1	0	0	1	0	2
ASXL3	80816	1	1	0	0	1	0	2
ATRX	546	1	1	0	0	1	0	2
BCKDK	10295	1	1	0	0	1	0	2
CACNA1C	775	1	1	0	0	1	0	2
CACNA1D	776	1	0	0	1	1	0	2
CACNA1F	778	1	1	0	0	1	0	2
CACNA2D3	55799	1	1	0	0	1	0	2
CAPN12	147968	0	0	0	1	1	1	2
CC2D1A	54862	1	0	1	0	1	0	2
CDC42BPB	9578	1	1	0	0	1	0	2
CDKL5	6792	1	1	0	0	1	0	2
CEP41	95681	1	0	1	0	1	0	2
CHD2	1106	1	0	0	0	0	1	2
CHD7	55636	1	1	0	0	1	0	2
CNTNAP2	26047	1	1	0	0	1	0	2
CREBBP	1387	1	1	0	0	1	0	2
CTNNB1	1499	1	0	1	0	1	0	2
DHCR7	1717	1	1	0	0	1	0	2
DIP2A	23181	1	0	0	0	0	1	2
DMD	1756	1	1	0	0	1	0	2
DMPK	1760	1	1	0	0	1	0	2
DPYD	1806	1	1	0	0	1	0	2
DSCAM	1826	1	0	0	0	0	1	2
EHMT1	79813	1	1	0	0	1	0	2
FGD1	2245	1	1	0	0	1	0	2
FMR1	2332	1	1	0	0	1	0	2
FOXG1	2290	1	1	0	0	1	0	2
GIGYF1	64599	1	0	0	0	0	1	2
GRIK5	2901	1	0	1	0	1	0	2
GRIN2A	2903	1	0	1	0	1	0	2
HDAC4	9759	1	0	1	0	1	0	2
HEPACAM	220296	1	1	0	0	1	0	2
HOXA1	3198	1	1	0	0	1	0	2
HRAS	3265	1	1	0	0	1	0	2
IL1RAPL1	11141	1	1	0	0	1	0	2
KCNJ10	3766	1	0	1	0	1	0	2
KMT2E	55904	1	0	0	0	0	1	2
MAOA	4128	1	0	1	0	1	0	2
MCPH1	79648	1	0	1	0	1	0	2
MECP2	4204	1	1	0	0	1	0	2
MED12	9968	1	1	0	0	1	0	2
MEF2C	4208	1	1	0	0	1	0	2
MYO9B	4650	1	1	0	0	1	0	2
NF1	4763	1	1	0	0	1	0	2
NIPBL	25836	1	1	0	0	1	0	2
NLGN4X	57502	1	1	0	0	1	0	2
NR3C2	4306	1	1	0	0	1	0	2
NSD1	64324	1	1	0	0	1	0	2
OPHN1	4983	1	1	0	0	1	0	2
PCDH19	57526	1	1	0	0	1	0	2
PHF2	5253	1	0	0	0	0	1	2
PTCHD1	139411	1	1	0	0	1	0	2
PTPN11	5781	1	1	0	0	1	0	2
RAB39B	116442	1	1	0	0	1	0	2
RAI1	10743	1	1	0	0	1	0	2
RANBP17	64901	0	0	0	1	1	1	2
SATB2	23314	1	1	0	0	1	0	2
SCN1A	6323	1	1	0	0	1	0	2
SLC1A1	6505	1	0	1	0	1	0	2
SLC6A1	6529	0	0	0	1	1	1	2
SLC6A8	6535	1	1	0	0	1	0	2
SLC9A6	10479	1	1	0	0	1	0	2
SPAST	6683	1	0	0	0	0	1	2
SYN1	6853	1	1	0	0	1	0	2
TNRC6B	23112	1	0	0	0	0	1	2
TRIP12	9320	1	0	0	0	0	1	2
TSC1	7248	1	1	0	0	1	0	2
TSC2	7249	1	1	0	0	1	0	2
TSPAN7	7102	1	0	1	0	1	0	2
UBA2	10054	1	1	0	0	1	0	2
UBE3A	7337	1	1	0	0	1	0	2
UPF3B	65109	1	1	0	0	1	0	2
VIL1	7429	1	1	0	0	1	0	2
VPS13B	157680	1	1	0	0	1	0	2
WAC	51322	1	0	0	0	0	1	2
ZNF559	84527	0	0	0	1	1	1	2
ABCA10	10349	1	0	0	0	0	0	1
ABCA7	10347	1	0	0	0	0	0	1
AMT	275	1	0	0	0	0	0	1
ARHGAP11B	89839	1	0	0	0	0	0	1
ARHGAP24	83478	1	0	0	0	0	0	1
ARHGAP33	115703	1	0	0	0	0	0	1
ATRNL1	26033	1	0	0	0	0	0	1
ATXN7	6314	1	0	0	0	0	0	1
BRCA2	675	1	0	0	0	0	0	1
CAMK4	814	1	0	0	0	0	0	1
CAMSAP2	23271	1	0	0	0	0	0	1
CD99L2	83692	1	0	0	0	0	0	1
CDKN1B	1027	1	0	0	0	0	0	1
CELF6	60677	1	0	0	0	0	0	1
CHRNB3	1142	1	0	0	0	0	0	1
CIB2	10518	1	0	0	0	0	0	1
CNTNAP3	79937	1	0	0	0	0	0	1
DAPP1	27071	1	0	0	0	0	0	1
DNM1L	10059	1	0	0	0	0	0	1
DUSP22	56940	1	0	0	0	0	0	1
DYDC1	143241	1	0	0	0	0	0	1
DYDC2	84332	1	0	0	0	0	0	1
EIF4EBP2	1979	1	0	0	0	0	0	1
ERG	2078	1	0	0	0	0	0	1
FABP3	2170	1	0	0	0	0	0	1
FGA	2243	1	0	0	0	0	0	1
GABRA3	2556	1	0	0	0	0	0	1
GABRQ	55879	1	0	0	0	0	0	1
GAN	8139	1	0	0	0	0	0	1
GAP43	2596	1	0	0	0	0	0	1
GRM4	2914	1	0	0	0	0	0	1
GUCY1A2	2977	1	0	0	0	0	0	1
HDAC6	10013	1	0	0	0	0	0	1
INADL	10207	1	0	0	0	0	0	1
KLC2	64837	1	0	0	0	0	0	1
KMO	8564	1	0	0	0	0	0	1
LEP	3952	1	0	0	0	0	0	1
LIN7B	64130	1	0	0	0	0	0	1
MAGED1	9500	1	0	0	0	0	0	1
MAGEL2	54551	1	0	0	0	0	0	1
MAPK1	5594	1	0	0	0	0	0	1
MAPK8IP2	23542	1	0	0	0	0	0	1
MBD6	114785	1	0	0	0	0	0	1
MTX2	10651	1	0	0	0	0	0	1
MYH4	4622	1	0	0	0	0	0	1
NCKAP5	344148	1	0	0	0	0	0	1
P2RX4	5025	1	0	0	0	0	0	1
PARD3B	117583	1	0	0	0	0	0	1
PCDH8	5100	1	0	0	0	0	0	1
PCDHGA11	56105	1	0	0	0	0	0	1
PDE1C	5137	1	0	0	0	0	0	1
PLAUR	5329	1	0	0	0	0	0	1
POT1	25913	1	0	0	0	0	0	1
PPFIA1	8500	1	0	0	0	0	0	1
PVALB	5816	1	0	0	0	0	0	1
RAB19	401409	1	0	0	0	0	0	1
RASD1	51655	1	0	0	0	0	0	1
RNPS1	10921	1	0	0	0	0	0	1
RPP25	54913	1	0	0	0	0	0	1
SLC16A7	9194	1	0	0	0	0	0	1
SLC22A15	55356	1	0	0	0	0	0	1
SLC25A14	9016	1	0	0	0	0	0	1
SLC29A4	222962	1	0	0	0	0	0	1
SLC35A3	23443	1	0	0	0	0	0	1
SLC39A11	201266	1	0	0	0	0	0	1
SMG6	23293	1	0	0	0	0	0	1
SNRPN	6638	1	0	0	0	0	0	1
SNX19	399979	1	0	0	0	0	0	1
SYN3	8224	1	0	0	0	0	0	1
SYT3	84258	1	0	0	0	0	0	1
TAF1C	9013	1	0	0	0	0	0	1
TM4SF20	79853	1	0	0	0	0	0	1
TNIP2	610669	1	0	0	0	0	0	1
TOMM20	9804	1	0	0	0	0	0	1
TPO	7173	1	0	0	0	0	0	1
USP9Y	8287	1	0	0	0	0	0	1
WDR93	56964	1	0	0	0	0	0	1
ZBTB16	7704	1	0	0	0	0	0	1
ZNF18	7566	1	0	0	0	0	0	1
ZNF827	152485	1	0	0	0	0	0	1
ADARB1	104	1	0	0	0	0	0	1
CACNA1I	8911	1	0	0	0	0	0	1
CAPRIN1	4076	1	0	0	0	0	0	1
CCT4	10575	1	0	0	0	0	0	1
CHRM3	1131	1	0	0	0	0	0	1
CX3CR1	1524	1	0	0	0	0	0	1
DDC	1644	1	0	0	0	0	0	1
DDX3X	1654	1	0	0	0	0	0	1
DNER	92737	1	0	0	0	0	0	1
DOCK1	1793	1	0	0	0	0	0	1
DPP4	1803	1	0	0	0	0	0	1
DST	667	1	0	0	0	0	0	1
ELAVL3	1995	1	0	0	0	0	0	1
GALNT14	79623	1	0	0	0	0	0	1
GPR37	2861	1	0	0	0	0	0	1
GSK3B	2932	1	0	0	0	0	0	1
KIF5C	3800	1	0	0	0	0	0	1
KPTN	11133	1	0	0	0	0	0	1
LAMA1	284217	1	0	0	0	0	0	1
LRPPRC	10128	1	0	0	0	0	0	1
LRRC7	57554	1	0	0	0	0	0	1
MC4R	4160	1	0	0	0	0	0	1
NELL1	4745	1	0	0	0	0	0	1
NIPA2	81614	1	0	0	0	0	0	1
PCDH15	65217	1	0	0	0	0	0	1
PCDHAC1	56135	1	0	0	0	0	0	1
PCDHAC2	56134	1	0	0	0	0	0	1
PDE4A	5141	1	0	0	0	0	0	1
PDE4B	5142	1	0	0	0	0	0	1
PRKD1	5587	1	0	0	0	0	0	1
PXDN	7837	1	0	0	0	0	0	1
RASSF5	83593	1	0	0	0	0	0	1
RERE	473	1	0	0	0	0	0	1
SAE1	10055	1	0	0	0	0	0	1
SCFD2	152579	1	0	0	0	0	0	1
SERPINE1	5054	1	0	0	0	0	0	1
SETDB1	9869	1	0	0	0	0	0	1
SETDB2	83852	1	0	0	0	0	0	1
SLIT3	6586	1	0	0	0	0	0	1
SMARCC2	6601	1	0	0	0	0	0	1
SOD1	6647	1	0	0	0	0	0	1
SYAP1	94056	1	0	0	0	0	0	1
TCF20	6942	1	0	0	0	0	0	1
TERF2	7014	1	0	0	0	0	0	1
THRA	7067	1	0	0	0	0	0	1
UBA6	55236	1	0	0	0	0	0	1
UBE3C	9690	1	0	0	0	0	0	1
XPO1	7514	1	0	0	0	0	0	1
YTHDC2	64848	1	0	0	0	0	0	1
ZNF407	55628	1	0	0	0	0	0	1
ZNF517	340385	1	0	0	0	0	0	1
ADCY5	111	1	0	0	0	0	0	1
AMPD1	270	1	0	0	0	0	0	1
APP	351	1	0	0	0	0	0	1
CADM2	253559	1	0	0	0	0	0	1
CNR2	1269	1	0	0	0	0	0	1
DRD1	1812	1	0	0	0	0	0	1
ELP4	26610	1	0	0	0	0	0	1
FAT1	2195	1	0	0	0	0	0	1
NIPA1	123606	1	0	0	0	0	0	1
NLGN2	57555	1	0	0	0	0	0	1
NUAK1	9891	1	0	0	0	0	0	1
PCDHA1	56147	1	0	0	0	0	0	1
PCDHA10	56139	1	0	0	0	0	0	1
PCDHA11	56138	1	0	0	0	0	0	1
PCDHA12	56137	1	0	0	0	0	0	1
PCDHA2	56146	1	0	0	0	0	0	1
PCDHA3	56145	1	0	0	0	0	0	1
PCDHA4	56144	1	0	0	0	0	0	1
PCDHA6	56142	1	0	0	0	0	0	1
PCDHA7	56141	1	0	0	0	0	0	1
PCDHA8	56140	1	0	0	0	0	0	1
PCDHA9	9752	1	0	0	0	0	0	1
PLXNA4	91584	1	0	0	0	0	0	1
PRICKLE2	166336	1	0	0	0	0	0	1
SBF1	6305	1	0	0	0	0	0	1
SGSM3	27352	1	0	0	0	0	0	1
SNAP25	6616	1	0	0	0	0	0	1
TUBGCP5	114791	1	0	0	0	0	0	1
TYR	7299	1	0	0	0	0	0	1
ATP2B2	108733	1	0	0	0	0	0	1
CNTN3	5067	1	0	0	0	0	0	1
EPHB6	2051	1	0	0	0	0	0	1
FBN1	2200	1	0	0	0	0	0	1
GNAS	2778	1	0	0	0	0	0	1
GPR85	54329	1	0	0	0	0	0	1
KANK1	23189	1	0	0	0	0	0	1
MCC	4163	1	0	0	0	0	0	1
MTF1	4520	1	0	0	0	0	0	1
NRG1	3084	1	0	0	0	0	0	1
PCDHA5	56143	1	0	0	0	0	0	1
PRODH	5625	1	0	0	0	0	0	1
PRUNE2	158471	1	0	0	0	0	0	1
ROBO2	6092	1	0	0	0	0	0	1
CMIP	80790	1	0	0	0	0	0	1
CNTN6	27255	1	0	0	0	0	0	1
CSMD1	64478	1	0	0	0	0	0	1
DLG4	1742	1	0	0	0	0	0	1
GRID1	2894	1	0	0	0	0	0	1
GRM5	2915	1	0	0	0	0	0	1
HLA-DRB1	3123	1	0	0	0	0	0	1
HS3ST5	222537	1	0	0	0	0	0	1
MAP2	4133	1	0	0	0	0	0	1
PER1	5187	1	0	0	0	0	0	1
SYN2	6854	1	0	0	0	0	0	1
CELF4	56853	1	0	0	0	0	0	1
CNR1	1268	1	0	0	0	0	0	1
PTPRT	11122	1	0	0	0	0	0	1
TH	7054	1	0	0	0	0	0	1
VIP	7432	1	0	0	0	0	0	1
CNTN5	53942	1	0	0	0	0	0	1
MSNP1AS		1	0	0	0	0	0	1
XPC	7508	1	0	0	0	0	0	1
CYFIP1	23191	1	0	0	0	0	0	1
ARX	170302	1	0	0	0	0	0	1
GRIP1	23426	1	0	0	0	0	0	1
TCF4	6925	1	0	0	0	0	0	1
ANK3	288	1	0	0	0	0	0	1
GRIK2	2898	1	0	0	0	0	0	1
FAM135B	51059	1	0	0	0	0	0	1
FER	2241	1	0	0	0	0	0	1
SDK1	221935	1	0	0	0	0	0	1
CD38	952	1	0	0	0	0	0	1
BIN1	274	1	0	0	0	0	0	1
ACTN4	81	1	0	0	0	0	0	1
ACY1	95	1	0	0	0	0	0	1
ADAMTS18	170692	1	0	0	0	0	0	1
ADORA3	140	1	0	0	0	0	0	1
ALDH1A3	220	1	0	0	0	0	0	1
ANKS1B	56899	1	0	0	0	0	0	1
ATG7	10533	1	0	0	0	0	0	1
BCAS1	8537	1	0	0	0	0	0	1
BDNF	627	1	0	0	0	0	0	1
C12orf57	113246	1	0	0	0	0	0	1
CACNA1A	773	1	0	0	0	0	0	1
CACNA1B	774	1	0	0	0	0	0	1
CCDC88C	440193	1	0	0	0	0	0	1
CDH11	1009	1	0	0	0	0	0	1
CECR2	27443	1	0	0	0	0	0	1
CGNL1	84952	1	0	0	0	0	0	1
CLN8	2055	1	0	0	0	0	0	1
CLSTN3	9746	1	0	0	0	0	0	1
CTNND2	1501	1	0	0	0	0	0	1
CUL7	9820	1	0	0	0	0	0	1
DAGLA	747	1	0	0	0	0	0	1
DEPDC5	9681	1	0	0	0	0	0	1
DGKZ	8525	1	0	0	0	0	0	1
DLG1	1739	1	0	0	0	0	0	1
DLGAP1	9229	1	0	0	0	0	0	1
DLGAP3	58512	1	0	0	0	0	0	1
DMXL2	23312	1	0	0	0	0	0	1
DNAJC19	131118	1	0	0	0	0	0	1
DOCK10	55619	1	0	0	0	0	0	1
DOCK4	9732	1	0	0	0	0	0	1
DOLK	22845	1	0	0	0	0	0	1
DRD2	1813	1	0	0	0	0	0	1
EEF1A2	1917	1	0	0	0	0	0	1
EFR3A	23167	1	0	0	0	0	0	1
EPHB2	2048	1	0	0	0	0	0	1
EPS8	2059	1	0	0	0	0	0	1
EXOC3	11336	1	0	0	0	0	0	1
EXOC5	10640	1	0	0	0	0	0	1
EXOC6	54536	1	0	0	0	0	0	1
EXOC6B	23233	1	0	0	0	0	0	1
FABP5	2171	1	0	0	0	0	0	1
FAM92B	339145	1	0	0	0	0	0	1
FAN1	22909	1	0	0	0	0	0	1
FBXO15	201456	1	0	0	0	0	0	1
FOLH1	2346	1	0	0	0	0	0	1
GABRA1	2554	1	0	0	0	0	0	1
GADD45B	4616	1	0	0	0	0	0	1
GAS2	2620	1	0	0	0	0	0	1
GDA	9615	1	0	0	0	0	0	1
GIGYF2	26058	1	0	0	0	0	0	1
GPD2	2820	1	0	0	0	0	0	1
GPHN	10243	1	0	0	0	0	0	1
GRID2IP	392862	1	0	0	0	0	0	1
GRIK3	2899	1	0	0	0	0	0	1
GRIN1	2902	1	0	0	0	0	0	1
GRM1	2911	1	0	0	0	0	0	1
GRM7	2917	1	0	0	0	0	0	1
GSN	2934	1	0	0	0	0	0	1
HCN1	348980	1	0	0	0	0	0	1
HECW2	57520	1	0	0	0	0	0	1
HERC2	8924	1	0	0	0	0	0	1
HOMER1	9456	1	0	0	0	0	0	1
HYDIN	54768	1	0	0	0	0	0	1
IL16	3603	1	0	0	0	0	0	1
JARID2	3720	1	0	0	0	0	0	1
KAT6A	7994	1	0	0	0	0	0	1
KCND2	3751	1	0	0	0	0	0	1
KCNJ12	3768	1	0	0	0	0	0	1
KCNJ15	3772	1	0	0	0	0	0	1
KCNJ2	3759	1	0	0	0	0	0	1
KCNQ2	3785	1	0	0	0	0	0	1
KCNQ3	3786	1	0	0	0	0	0	1
KIAA2022	340533	1	0	0	0	0	0	1
KIF13B	23303	1	0	0	0	0	0	1
KIT	3815	1	0	0	0	0	0	1
LPL	4023	1	0	0	0	0	0	1
LRP2BP	55805	1	0	0	0	0	0	1
LZTR1	8216	1	0	0	0	0	0	1
MAL	4118	1	0	0	0	0	0	1
MAOB	4129	1	0	0	0	0	0	1
MAPK12	6300	1	0	0	0	0	0	1
MOCOS	55034	1	0	0	0	0	0	1
MPP6	51678	1	0	0	0	0	0	1
MSN	4478	1	0	0	0	0	0	1
MTR	4548	1	0	0	0	0	0	1
MYOZ1	58529	1	0	0	0	0	0	1
NEFL	4747	1	0	0	0	0	0	1
NOS1	4842	1	0	0	0	0	0	1
NTNG1	22854	1	0	0	0	0	0	1
NXF5	55998	1	0	0	0	0	0	1
OGT	8473	1	0	0	0	0	0	1
OTX1	5013	1	0	0	0	0	0	1
P4HA2	8974	1	0	0	0	0	0	1
PCDHA13	56136	1	0	0	0	0	0	1
PHRF1	57661	1	0	0	0	0	0	1
PIK3R2	5296	1	0	0	0	0	0	1
PLCB1	23236	1	0	0	0	0	0	1
PRICKLE1	144165	1	0	0	0	0	0	1
PRSS38	339501	1	0	0	0	0	0	1
PTGER3	5733	1	0	0	0	0	0	1
PTPRB	5787	1	0	0	0	0	0	1
PTPRC	5788	1	0	0	0	0	0	1
PYHIN1	149628	1	0	0	0	0	0	1
RAB11FIP5	26056	1	0	0	0	0	0	1
RAB43	339122	1	0	0	0	0	0	1
RBM27	54439	1	0	0	0	0	0	1
RBM8A	9939	1	0	0	0	0	0	1
RLIM	51132	1	0	0	0	0	0	1
RPL10	6134	1	0	0	0	0	0	1
SCN4A	6329	1	0	0	0	0	0	1
SCN5A	6331	1	0	0	0	0	0	1
SCN7A	6332	1	0	0	0	0	0	1
SIK1	150094	1	0	0	0	0	0	1
SLC1A2	6506	1	0	0	0	0	0	1
SLC24A2	25769	1	0	0	0	0	0	1
SLC25A24		1	0	0	0	0	0	1
SLC25A27	9481	1	0	0	0	0	0	1
SLC7A3	84889	1	0	0	0	0	0	1
SLITRK5	26050	1	0	0	0	0	0	1
SNX14	57231	1	0	0	0	0	0	1
SRD5A2	6716	1	0	0	0	0	0	1
SRRM4	84530	1	0	0	0	0	0	1
SSPO	23145	1	0	0	0	0	0	1
ST8SIA2	8128	1	0	0	0	0	0	1
STX1A	6804	1	0	0	0	0	0	1
TBC1D31	93594	1	0	0	0	0	0	1
TBC1D7	51256	1	0	0	0	0	0	1
TET2	54790	1	0	0	0	0	0	1
THAP8	199745	1	0	0	0	0	0	1
THBS1	7057	1	0	0	0	0	0	1
TNN	63923	1	0	0	0	0	0	1
TOP1	7150	1	0	0	0	0	0	1
TOP3B	8940	1	0	0	0	0	0	1
TRIM33	51592	1	0	0	0	0	0	1
TRPM1	4308	1	0	0	0	0	0	1
TTI2	80185	1	0	0	0	0	0	1
UBR5	51366	1	0	0	0	0	0	1
UPB1	51733	1	0	0	0	0	0	1
UPF2	26019	1	0	0	0	0	0	1
UTRN	7402	1	0	0	0	0	0	1
VSIG4	11326	1	0	0	0	0	0	1
WNT1	7471	1	0	0	0	0	0	1
YEATS2	55689	1	0	0	0	0	0	1
ZNF385B	151126	1	0	0	0	0	0	1
ZNF462	58499	1	0	0	0	0	0	1
ZNF713	349075	1	0	0	0	0	0	1
ZNF8	7554	1	0	0	0	0	0	1
ZNF804A	91752	1	0	0	0	0	0	1
KIRREL3	84623	0	0	1	0	1	0	1
ABAT	18	1	0	0	0	0	0	1
ABCD1	215	0	0	1	0	1	0	1
ACHE	43	0	0	0	0	0	1	1
ACSL4	2182	0	1	0	0	1	0	1
ACTB	60	0	0	1	0	1	0	1
ACTG1	71	0	0	1	0	1	0	1
ADA	100	1	0	0	0	0	0	1
ADGRG1	9289	0	0	1	0	1	0	1
ADORA2A	135	1	0	0	0	0	0	1
ADRB2	154	1	0	0	0	0	0	1
AFF4	27125	1	0	0	0	0	0	1
AGA	175	0	0	1	0	1	0	1
AGAP1	116987	1	0	0	0	0	0	1
AGAP2	116986	0	0	0	1	1	0	1
AGBL4	84871	1	0	0	0	0	0	1
AGMO	392636	1	0	0	0	0	0	1
AKAP9	10142	0	0	0	0	0	1	1
ALDH3A2	224	0	0	1	0	1	0	1
ALDH7A1	501	0	1	0	0	1	0	1
ALG12	79087	0	0	1	0	1	0	1
ALG3	10195	0	0	1	0	1	0	1
ALG6	29929	0	0	1	0	1	0	1
ALG8	79053	0	0	1	0	1	0	1
ALG9	79796	0	0	1	0	1	0	1
ALOX5AP	241	1	0	0	0	0	0	1
ANKH	56172	0	0	1	0	1	0	1
ANXA1	301	1	0	0	0	0	0	1
AP1S2	8905	0	1	0	0	1	0	1
AP4B1	10717	0	0	1	0	1	0	1
AP4E1	23431	0	0	1	0	1	0	1
AP4M1	9179	0	0	1	0	1	0	1
AP4S1	11154	0	0	1	0	1	0	1
APBA2	321	1	0	0	0	0	0	1
APC	324	1	0	0	0	0	0	1
AR	367	1	0	0	0	0	0	1
ARFGEF2	10564	0	0	1	0	1	0	1
ARHGAP15	55843	1	0	0	0	0	0	1
ARHGEF6	9459	0	1	0	0	1	0	1
ARHGEF9	23229	0	0	1	0	1	0	1
ARID1A	8289	0	0	1	0	1	0	1
ARL13B	200894	0	0	1	0	1	0	1
ARL6	84100	0	0	1	0	1	0	1
ARNT2	9915	1	0	0	0	0	0	1
ASMT	438	1	0	0	0	0	0	1
ASPM	259266	0	0	1	0	1	0	1
ASS1	445	1	0	0	0	0	0	1
ASTN2	23245	1	0	0	0	0	0	1
ASXL1	171023	0	0	1	0	1	0	1
ATP10A	57194	1	0	0	0	0	0	1
ATP1B1	481	0	0	0	1	1	0	1
ATP2B4	493	1	0	0	0	0	0	1
ATP6AP2	10159	0	0	1	0	1	0	1
ATP6V0A2	23545	0	0	1	0	1	0	1
ATP7A	538	0	0	1	0	1	0	1
AUTS2	26053	1	0	0	0	0	0	1
AVPR1A	552	1	0	0	0	0	0	1
AVPR2	554	0	0	1	0	1	0	1
AXL	558	0	0	0	1	1	0	1
BAIAP2	10458	1	0	0	0	0	0	1
BBS1	582	0	0	1	0	1	0	1
BBS10	79738	0	1	0	0	1	0	1
BBS12	166379	0	0	1	0	1	0	1
BBS2	583	0	0	1	0	1	0	1
BBS4	585	0	0	1	0	1	0	1
BBS5	129880	0	0	1	0	1	0	1
BBS7	55212	0	0	1	0	1	0	1
BBS9	27241	0	0	1	0	1	0	1
BCKDHA	593	0	0	1	0	1	0	1
BCKDHB	594	0	0	1	0	1	0	1
BCL2	596	1	0	0	0	0	0	1
BCOR	54880	0	0	1	0	1	0	1
BIRC6	57448	0	0	0	1	1	0	1
BRAF	673	0	1	0	0	1	0	1
BRSK2	9024	0	0	0	1	1	0	1
BRWD1	54014	0	0	0	1	1	0	1
BRWD3	254065	0	0	1	0	1	0	1
BTAF1	9044	1	0	0	0	0	0	1
BTD	686	0	1	0	0	1	0	1
BZRAP1	9256	1	0	0	0	0	0	1
C11orf30	56946	0	0	0	1	1	0	1
C15orf43	145645	1	0	0	0	0	0	1
C3orf58	205428	1	0	0	0	0	0	1
C4B	721	1	0	0	0	0	0	1
C5orf42	65250	0	0	1	0	1	0	1
CA6	765	1	0	0	0	0	0	1
CA8	767	0	0	1	0	1	0	1
CACNA1G	8913	1	0	0	0	0	0	1
CACNA1H	8912	1	0	0	0	0	0	1
CACNB2	783	1	0	0	0	0	0	1
CADM1	23705	1	0	0	0	0	0	1
CADPS2	93664	1	0	0	0	0	0	1
CAMTA1	23261	1	0	0	0	0	0	1
CARKD	55739	0	0	0	1	1	0	1
CASC4	113201	1	0	0	0	0	0	1
CASK	8573	0	1	0	0	1	0	1
CBL	867	0	0	1	0	1	0	1
CBS	875	0	0	1	0	1	0	1
CC2D2A	57545	0	0	1	0	1	0	1
CCDC64	92558	1	0	0	0	0	0	1
CCSER1	401145	0	0	0	1	1	0	1
CD163L1	283316	0	0	0	1	1	0	1
CD44	960	1	0	0	0	0	0	1
CDH10	1008	1	0	0	0	0	0	1
CDH15	1013	0	0	1	0	1	0	1
CDH22	64405	1	0	0	0	0	0	1
CDH8	1006	1	0	0	0	0	0	1
CDH9	1007	1	0	0	0	0	0	1
CDK5RAP2	55755	0	0	1	0	1	0	1
CENPJ	55835	0	0	1	0	1	0	1
CEP135	9662	0	0	1	0	1	0	1
CEP152	22995	0	0	1	0	1	0	1
CEP290	80184	0	1	0	0	1	0	1
CEP63	80254	0	0	1	0	1	0	1
CERS4	79603	0	0	0	1	1	0	1
CHKB	1120	0	0	1	0	1	0	1
CHMP1A	5119	0	0	1	0	1	0	1
CHRNA7	1139	1	0	0	0	0	0	1
CHST5	23563	1	0	0	0	0	0	1
CLIC2	1193	0	0	1	0	1	0	1
CLTCL1	8218	1	0	0	0	0	0	1
CNTN4	152330	1	0	0	0	0	0	1
CNTNAP4	85445	1	0	0	0	0	0	1
CNTNAP5	129684	1	0	0	0	0	0	1
COG1	9382	0	0	1	0	1	0	1
COG8	84342	0	0	1	0	1	0	1
COL4A1	1282	0	0	1	0	1	0	1
CRBN	51185	0	0	1	0	1	0	1
CSDE1	7812	0	0	0	1	1	0	1
CSNK1D	1453	1	0	0	0	0	0	1
CSNK1E	1454	0	0	0	1	1	0	1
CSTF2T	23283	0	0	0	1	1	0	1
CTCF	10664	1	0	0	0	0	0	1
CTNNA3	29119	1	0	0	0	0	0	1
CTSA	5476	0	0	1	0	1	0	1
CUL4B	8450	0	0	1	0	1	0	1
CXCR3	2833	1	0	0	0	0	0	1
CYB5R3	1727	0	0	1	0	1	0	1
CYP11B1	1584	1	0	0	0	0	0	1
D2HGDH	728294	0	0	1	0	1	0	1
DAB1	1600	1	0	0	0	0	0	1
DAG1	1605	0	0	1	0	1	0	1
DAPK1	1612	1	0	0	0	0	0	1
DBT	1629	0	0	1	0	1	0	1
DCTN5	84516	1	0	0	0	0	0	1
DCUN1D1	54165	1	0	0	0	0	0	1
DCX	1641	0	1	0	0	1	0	1
DDX11	1663	1	0	0	0	0	0	1
DDX53	168400	1	0	0	0	0	0	1
DEAF1	10522	1	0	0	0	0	0	1
DIAPH3	81624	1	0	0	0	0	0	1
DIP2B	57609	0	0	1	0	1	0	1
DISC1	27185	1	0	0	0	0	0	1
DKC1	1736	0	0	1	0	1	0	1
DLD	1738	0	0	1	0	1	0	1
DLGAP2	9228	1	0	0	0	0	0	1
DLX1	1745	1	0	0	0	0	0	1
DLX2	1746	1	0	0	0	0	0	1
DLX6	1750	1	0	0	0	0	0	1
DNAH10	196385	0	0	0	1	1	0	1
DNMT3A	1788	0	0	0	0	0	1	1
DNMT3B	1789	0	0	1	0	1	0	1
DPM1	8813	0	0	1	0	1	0	1
DPP10	57628	1	0	0	0	0	0	1
DPP3	10072	0	0	0	1	1	0	1
DPP6	1804	1	0	0	0	0	0	1
DRD3	1814	1	0	0	0	0	0	1
DYNC1H1	1778	0	0	1	0	1	0	1
EFTUD2	9343	0	0	1	0	1	0	1
EGR2	1959	1	0	0	0	0	0	1
EIF4E	1977	1	0	0	0	0	0	1
ELOVL4	6785	0	0	1	0	1	0	1
EML1	2009	1	0	0	0	0	0	1
EN2	2020	1	0	0	0	0	0	1
EP300	2033	0	0	1	0	1	0	1
EP400	57634	0	0	0	1	1	0	1
EPC2	26122	1	0	0	0	0	0	1
EPHA6	285220	1	0	0	0	0	0	1
ERBB2IP	55914	0	0	0	0	0	1	1
ERBB4	2066	1	0	0	0	0	0	1
ERCC1	2067	0	0	1	0	1	0	1
ERCC2	2068	0	0	1	0	1	0	1
ERCC3	2071	0	0	1	0	1	0	1
ERCC5	2073	0	0	1	0	1	0	1
ERCC6	2074	0	0	1	0	1	0	1
ERCC8	1161	0	0	1	0	1	0	1
ERLIN2	11160	0	0	1	0	1	0	1
ESR1	2099	1	0	0	0	0	0	1
ESR2	2100	1	0	0	0	0	0	1
ESRRB	2103	1	0	0	0	0	0	1
EXOSC3	51010	0	0	1	0	1	0	1
EXT1	2131	1	0	0	0	0	0	1
EZH2	2146	0	0	1	0	1	0	1
F13A1	2162	1	0	0	0	0	0	1
F2RL2	2151	1	0	0	0	0	0	1
FABP5P1	387934	1	0	0	0	0	0	1
FABP7	2173	1	0	0	0	0	0	1
FAM126A	84668	0	0	1	0	1	0	1
FANCB	2187	0	0	1	0	1	0	1
FBXO33	254170	1	0	0	0	0	0	1
FBXO40	51725	1	0	0	0	0	0	1
FCRL6	343413	0	0	0	1	1	0	1
FEZF2	55079	1	0	0	0	0	0	1
FGFBP3	143282	1	0	0	0	0	0	1
FGFR2	2263	0	1	0	0	1	0	1
FH	2271	0	0	1	0	1	0	1
FHIT	2272	1	0	0	0	0	0	1
FKRP	79147	0	0	1	0	1	0	1
FKTN	2218	0	0	1	0	1	0	1
FLNA	2316	0	0	1	0	1	0	1
FLT1	2321	1	0	0	0	0	0	1
FOLR1	2348	0	1	0	0	1	0	1
FOXP2	93986	1	0	0	0	0	0	1
FRK	2444	1	0	0	0	0	0	1
FRMPD4	9758	1	0	0	0	0	0	1
FTSJ1	24140	0	1	0	0	1	0	1
FUCA1	2517	0	0	1	0	1	0	1
GABRA4	2557	1	0	0	0	0	0	1
GABRB1	2560	1	0	0	0	0	0	1
GAD1	2571	0	0	1	0	1	0	1
GALC	2581	0	0	1	0	1	0	1
GALE	2582	0	0	1	0	1	0	1
GALNT13	114805	1	0	0	0	0	0	1
GALNT18	374378	0	0	0	1	1	0	1
GAMT	2593	0	1	0	0	1	0	1
GATAD2B	57459	0	0	1	0	1	0	1
GATM	2628	0	1	0	0	1	0	1
GCH1	2643	0	0	1	0	1	0	1
GDI1	2664	0	0	1	0	1	0	1
GFAP	2670	0	0	1	0	1	0	1
GGNBP2	79893	0	0	0	1	1	0	1
GK	2710	0	0	1	0	1	0	1
GLB1	2720	0	0	1	0	1	0	1
GLO1	2739	1	0	0	0	0	0	1
GLRA2	2742	1	0	0	0	0	0	1
GNA14	9630	1	0	0	0	0	0	1
GNB1L	54584	1	0	0	0	0	0	1
GNPTAB	79158	0	0	1	0	1	0	1
GNPTG	84572	0	0	1	0	1	0	1
GNS	2799	0	1	0	0	1	0	1
GPC3	2719	0	0	1	0	1	0	1
GPC6	10082	1	0	0	0	0	0	1
GPR139	124274	1	0	0	0	0	0	1
GPX1	2876	1	0	0	0	0	0	1
GRIA3	2892	0	1	0	0	1	0	1
GRID2	2895	1	0	0	0	0	0	1
GRM8	2918	1	0	0	0	0	0	1
GRPR	2925	1	0	0	0	0	0	1
GSDMC	56169	0	0	0	1	1	0	1
GSE1	23199	0	0	0	1	1	0	1
GSTM1	2944	1	0	0	0	0	0	1
GTF2H5	404672	0	0	1	0	1	0	1
GTF2I	2969	1	0	0	0	0	0	1
GUCY2D	3000	0	1	0	0	1	0	1
GUSB	2990	0	0	1	0	1	0	1
HCCS	3052	0	0	1	0	1	0	1
HCFC1	3054	0	0	1	0	1	0	1
HDAC8	55869	0	0	1	0	1	0	1
HDLBP	3069	0	0	0	1	1	0	1
HGSNAT	138050	0	1	0	0	1	0	1
HLA-A	3105	1	0	0	0	0	0	1
HMGN1	3150	1	0	0	0	0	0	1
HNRNPH2	3188	1	0	0	0	0	0	1
HOXB1	3211	1	0	0	0	0	0	1
HPRT1	3251	0	0	1	0	1	0	1
HS3ST6	64711	1	0	0	0	0	0	1
HSD11B1	3290	1	0	0	0	0	0	1
HSD17B10	3028	0	1	0	0	1	0	1
HTR1B	3351	1	0	0	0	0	0	1
HTR2A	3356	1	0	0	0	0	0	1
HTR3A	3359	1	0	0	0	0	0	1
HTR3C	170572	1	0	0	0	0	0	1
HTR7	3363	1	0	0	0	0	0	1
HUWE1	10075	0	0	1	0	1	0	1
ICA1	3382	1	0	0	0	0	0	1
IDH2	3418	0	0	1	0	1	0	1
IDS	3423	0	0	1	0	1	0	1
IDUA	3425	0	0	1	0	1	0	1
IER3IP1	51124	0	0	1	0	1	0	1
IGBP1	3476	0	0	1	0	1	0	1
IGF1	3479	0	0	1	0	1	0	1
IGF2	3481	0	1	0	0	1	0	1
IKBKG	8517	0	0	1	0	1	0	1
IL1R2	7850	1	0	0	0	0	0	1
IL1RAPL2	26280	1	0	0	0	0	0	1
ILF2	3608	0	0	0	0	0	1	1
IMMP2L	83943	1	0	0	0	0	0	1
INPP1	3628	1	0	0	0	0	0	1
INTS6	26512	0	0	0	0	0	1	1
IQGAP2	10788	0	0	0	1	1	0	1
IQSEC2	23096	0	1	0	0	1	0	1
IRF2BPL	64207	0	0	0	0	0	1	1
ITGA4	3676	1	0	0	0	0	0	1
ITGB3	3690	1	0	0	0	0	0	1
ITGB7	3695	1	0	0	0	0	0	1
JADE2	23338	0	0	0	1	1	0	1
JMJD1C	221037	1	0	0	0	0	0	1
JUP	3728	0	0	0	1	1	0	1
KAT2B	8850	0	0	0	0	0	1	1
KAT6B	23522	0	0	1	0	1	0	1
KCNJ11	3767	0	1	0	0	1	0	1
KCNK9	51305	0	0	1	0	1	0	1
KCNMA1	3778	1	0	0	0	0	0	1
KCNT1	57582	0	0	1	0	1	0	1
KCTD13	253980	1	0	0	0	0	0	1
KDM3A	55818	0	0	0	1	1	0	1
KDM4B	23030	0	0	0	1	1	0	1
KDM5C	8242	0	1	0	0	1	0	1
KDM6A	7403	0	0	1	0	1	0	1
KHDRBS2	202559	1	0	0	0	0	0	1
KIAA0100	9703	0	0	0	1	1	0	1
KIAA0226	9711	0	0	1	0	1	0	1
KIAA1033	23325	0	0	1	0	1	0	1
KIAA1586	57691	1	0	0	0	0	0	1
KIF1BP	26128	0	0	1	0	1	0	1
KIF7	374654	0	0	1	0	1	0	1
KLC1	3831	0	0	0	1	1	0	1
KMT2A	4297	1	0	0	0	0	0	1
KMT2D	8085	0	0	1	0	1	0	1
KRAS	3845	0	1	0	0	1	0	1
KRT34	3885	0	0	0	1	1	0	1
L1CAM	3897	0	1	0	0	1	0	1
L2HGDH	79944	0	1	0	0	1	0	1
LAMA2	3908	0	0	1	0	1	0	1
LAMB1	3912	1	0	0	0	0	0	1
LAMC3	10319	1	0	0	0	0	0	1
LAMP2	3920	0	1	0	0	1	0	1
LARGE	9215	0	0	1	0	1	0	1
LEO1	123169	0	0	0	1	1	0	1
LMX1B	4010	1	0	0	0	0	0	1
LRFN5	145581	1	0	0	0	0	0	1
LRP2	4036	1	0	0	0	0	0	1
LRRC1	55227	1	0	0	0	0	0	1
LRRC14	9684	0	0	0	1	1	0	1
LZTFL1	54585	0	0	1	0	1	0	1
LZTS2	84445	1	0	0	0	0	0	1
MACROD2	140733	1	0	0	0	0	0	1
MAGT1	84061	0	0	1	0	1	0	1
MAN1B1	11253	0	0	1	0	1	0	1
MAP2K1	5604	0	1	0	0	1	0	1
MAP2K2	5605	0	0	1	0	1	0	1
MAPK3	5595	1	0	0	0	0	0	1
MARK1	4139	1	0	0	0	0	0	1
MBD1	4152	1	0	0	0	0	0	1
MBD3	53615	1	0	0	0	0	0	1
MBD4	8930	1	0	0	0	0	0	1
MBTPS2	51360	0	0	1	0	1	0	1
MCOLN1	57192	0	0	1	0	1	0	1
MDGA2	161357	1	0	0	0	0	0	1
MED13L	23389	1	0	0	0	0	0	1
MED17	9440	0	0	1	0	1	0	1
MED23	9439	0	0	1	0	1	0	1
MET	4233	1	0	0	0	0	0	1
METAP2	10988	1	0	0	0	0	0	1
MFRP	83552	0	0	0	0	0	1	1
MID1	4281	0	1	0	0	1	0	1
MIR17HG	407975	0	0	1	0	1	0	1
MKKS	8195	0	1	0	0	1	0	1
MKL2	57496	1	0	0	0	0	0	1
MKS1	54903	0	0	1	0	1	0	1
MOCS1	4337	0	0	1	0	1	0	1
MOCS2	4338	0	0	1	0	1	0	1
MOGAT2	80168	0	0	1	0	1	0	1
MPDU1	9526	0	0	1	0	1	0	1
MPLKIP	136647	0	0	1	0	1	0	1
MPP3	4356	0	0	1	0	1	0	1
MSR1	4481	1	0	0	0	0	0	1
MTHFR	4524	1	0	0	0	0	0	1
MTMR12	54545	0	0	0	1	1	0	1
MYCN	4613	0	0	1	0	1	0	1
MYH10	4628	0	0	0	1	1	0	1
MYO16	23026	1	0	0	0	0	0	1
MYO1A	4640	1	0	0	0	0	0	1
MYOC	4653	0	0	0	1	1	0	1
MYT1	4661	1	0	0	0	0	0	1
NAGLU	4669	0	1	0	0	1	0	1
NBEA	26960	1	0	0	0	0	0	1
NCKAP5L	57701	1	0	0	0	0	0	1
NCOA2	10499	1	0	0	0	0	0	1
NDE1	54820	0	0	1	0	1	0	1
NDNL2	56160	1	0	0	0	0	0	1
NDP	4693	0	1	0	0	1	0	1
NDUFA1	4694	0	0	1	0	1	0	1
NDUFA5	4698	1	0	0	0	0	0	1
NEU1	4758	0	0	1	0	1	0	1
NFIA	4774	1	0	0	0	0	0	1
NFIX	4784	0	1	0	0	1	0	1
NHS	4810	0	1	0	0	1	0	1
NINL	22981	0	0	0	0	0	1	1
NLGN1	22871	1	0	0	0	0	0	1
NLGN4Y	22829	1	0	0	0	0	0	1
NOS1AP	9722	1	0	0	0	0	0	1
NOS2	4843	1	0	0	0	0	0	1
NPAS2	4862	1	0	0	0	0	0	1
NPHP1	4867	0	1	0	0	1	0	1
NRAS	4893	0	0	1	0	1	0	1
NRCAM	4897	1	0	0	0	0	0	1
NRP2	8828	1	0	0	0	0	0	1
NRXN2	9379	1	0	0	0	0	0	1
NRXN3	9369	1	0	0	0	0	0	1
NSDHL	50814	0	0	1	0	1	0	1
NSUN2	54888	0	0	1	0	1	0	1
NTNG2	84628	1	0	0	0	0	0	1
NTRK1	4914	1	0	0	0	0	0	1
NTRK3	4916	1	0	0	0	0	0	1
NXPH1	30010	1	0	0	0	0	0	1
OCRL	4952	0	1	0	0	1	0	1
ODF3L2	284451	1	0	0	0	0	0	1
OFD1	8481	0	0	1	0	1	0	1
OPRM1	4988	1	0	0	0	0	0	1
OR1C1	26188	1	0	0	0	0	0	1
OR52M1	119772	0	0	0	0	0	1	1
OTC	5009	0	1	0	0	1	0	1
OXTR	5021	1	0	0	0	0	0	1
P2RX5	5026	0	0	0	0	0	1	1
PAFAH1B1	5048	0	1	0	0	1	0	1
PAH	5053	0	1	0	0	1	0	1
PAK3	5063	0	0	1	0	1	0	1
PARK2	5071	1	0	0	0	0	0	1
PAX5	5079	1	0	0	0	0	0	1
PAX6	5080	0	0	1	0	1	0	1
PCDH10	57575	1	0	0	0	0	0	1
PCDH9	5101	1	0	0	0	0	0	1
PCNT	5116	0	0	1	0	1	0	1
PCOLCE	5118	0	0	0	1	1	0	1
PDHA1	5160	0	0	1	0	1	0	1
PDZD4	57595	1	0	0	0	0	0	1
PECR	55825	1	0	0	0	0	0	1
PEX7	5191	0	0	1	0	1	0	1
PGAP3	93210	1	0	0	0	0	0	1
PGK1	5230	0	0	1	0	1	0	1
PHF21A	51317	0	0	1	0	1	0	1
PHF6	84295	0	1	0	0	1	0	1
PHF8	23133	0	1	0	0	1	0	1
PIGL	9487	0	0	1	0	1	0	1
PIGO	84720	0	0	1	0	1	0	1
PIGV	55650	0	0	1	0	1	0	1
PIK3CG	5294	1	0	0	0	0	0	1
PINX1	54984	1	0	0	0	0	0	1
PITX1	5307	1	0	0	0	0	0	1
PLA1A	51365	0	0	0	1	1	0	1
PLCD1	5333	1	0	0	0	0	0	1
PLN	5350	1	0	0	0	0	0	1
PLP1	5354	0	0	1	0	1	0	1
PMM2	5373	0	0	1	0	1	0	1
PMPCA	23203	0	0	1	0	1	0	1
PNKP	11284	0	0	1	0	1	0	1
POLR3A	11128	0	0	1	0	1	0	1
POLR3B	55703	0	0	1	0	1	0	1
POMGNT1	55624	0	1	0	0	1	0	1
POMGNT2	84892	0	0	1	0	1	0	1
POMT1	10585	0	1	0	0	1	0	1
POMT2	29954	0	0	1	0	1	0	1
PON1	5444	1	0	0	0	0	0	1
PORCN	64840	0	0	1	0	1	0	1
PPM1D	8493	0	0	0	1	1	0	1
PPP1R1B	84152	1	0	0	0	0	0	1
PPP1R3F	89801	1	0	0	0	0	0	1
PQBP1	10084	0	1	0	0	1	0	1
PRKCB	5579	1	0	0	0	0	0	1
PRPF39	55015	0	0	0	1	1	0	1
PRPS1	5631	0	0	1	0	1	0	1
PRSS12	8492	0	1	0	0	1	0	1
PSD3	23362	1	0	0	0	0	0	1
PSMD10	5716	1	0	0	0	0	0	1
PTGS2	5743	1	0	0	0	0	0	1
PTK7	5754	0	0	0	0	0	1	1
PTPRM	5797	0	0	0	1	1	0	1
PVRL1	5818	0	0	1	0	1	0	1
QDPR	5860	0	0	1	0	1	0	1
QRICH1	54870	0	0	0	1	1	0	1
RAB18	22931	0	0	1	0	1	0	1
RAB2A	5862	0	0	0	1	1	0	1
RAB3GAP1	22930	0	0	1	0	1	0	1
RAB3GAP2	25782	0	0	1	0	1	0	1
RAB40AL	282808	0	0	1	0	1	0	1
RAD21	5885	0	0	1	0	1	0	1
RAF1	5894	0	0	1	0	1	0	1
RAPGEF4	11069	1	0	0	0	0	0	1
RARS2	57038	0	0	1	0	1	0	1
RB1CC1	9821	1	0	0	0	0	0	1
RBBP8	5932	0	0	1	0	1	0	1
RBFOX1	54715	1	0	0	0	0	0	1
RBMS3	27303	1	0	0	0	0	0	1
RECQL4	9401	0	0	1	0	1	0	1
REEP3	221035	1	0	0	0	0	0	1
RFWD2	64326	1	0	0	0	0	0	1
RGS7	6000	1	0	0	0	0	0	1
RHOXF1	158800	1	0	0	0	0	0	1
RIMS1	22999	1	0	0	0	0	0	1
RIMS3	9783	1	0	0	0	0	0	1
RNF135	84282	0	1	0	0	1	0	1
ROBO1	6091	1	0	0	0	0	0	1
RORA	6095	1	0	0	0	0	0	1
RPE65	6121	0	1	0	0	1	0	1
RPGRIP1L	23322	0	1	0	0	1	0	1
RPL15	6138	1	0	0	0	0	0	1
RPS6KA2	6196	1	0	0	0	0	0	1
RPS6KA3	6197	0	0	1	0	1	0	1
RTTN	25914	0	0	1	0	1	0	1
S100G	795	0	0	0	1	1	0	1
SCARA3	51435	0	0	0	1	1	0	1
SCN8A	6334	0	1	0	0	1	0	1
SDC2	6383	1	0	0	0	0	0	1
SEMA5A	9037	1	0	0	0	0	0	1
SERPINA2	390502	0	0	1	0	1	0	1
SETD2	29072	1	0	0	0	0	0	1
SEZ6L2	26470	1	0	0	0	0	0	1
SGSH	6448	0	1	0	0	1	0	1
SH3KBP1	30011	1	0	0	0	0	0	1
SHANK1	50944	1	0	0	0	0	0	1
SHOC2	8036	0	0	1	0	1	0	1
SHROOM4	57477	0	0	1	0	1	0	1
SIL1	64374	0	0	1	0	1	0	1
SIX2	10736	0	0	0	1	1	0	1
SKI	6497	0	0	1	0	1	0	1
SLC12A6	9990	0	0	1	0	1	0	1
SLC16A2	6567	0	0	1	0	1	0	1
SLC16A3	9123	1	0	0	0	0	0	1
SLC17A5	26503	0	0	1	0	1	0	1
SLC25A12	8604	1	0	0	0	0	0	1
SLC25A15	10166	0	0	1	0	1	0	1
SLC25A22	79751	0	0	1	0	1	0	1
SLC2A1	6513	0	0	1	0	1	0	1
SLC30A5	64924	1	0	0	0	0	0	1
SLC35C1	55343	0	0	1	0	1	0	1
SLC38A10	124565	1	0	0	0	0	0	1
SLC46A1	113235	0	0	1	0	1	0	1
SLC4A10	57282	1	0	0	0	0	0	1
SLC4A4	8671	0	0	1	0	1	0	1
SLC6A3	6531	1	0	0	0	0	0	1
SLC6A4	6532	1	0	0	0	0	0	1
SLC9A9	285195	1	0	0	0	0	0	1
SLCO1B1	10599	0	0	0	1	1	0	1
SLCO1B3	28234	0	0	0	1	1	0	1
SMAD4	4089	0	1	0	0	1	0	1
SMARCA2	6595	0	1	0	0	1	0	1
SMARCA4	6597	0	0	1	0	1	0	1
SMARCB1	6598	0	0	1	0	1	0	1
SMARCE1	6605	0	0	1	0	1	0	1
SMC1A	8243	0	1	0	0	1	0	1
SMC3	9126	0	0	1	0	1	0	1
SMS	6611	0	0	1	0	1	0	1
SMURF1	57154	0	0	0	1	1	0	1
SNAP29	9342	0	0	1	0	1	0	1
SND1	27044	1	0	0	0	0	0	1
SNTG2	54221	1	0	0	0	0	0	1
SOBP	55084	0	0	1	0	1	0	1
SOS1	6654	0	0	1	0	1	0	1
SOX3	6658	0	0	1	0	1	0	1
SOX5	6660	1	0	0	0	0	0	1
SPARCL1	8404	0	0	0	1	1	0	1
SPRED1	161742	0	1	0	0	1	0	1
SPTAN1	6709	0	0	1	0	1	0	1
SRCAP	10847	0	1	0	0	1	0	1
SRD5A3	79644	0	0	1	0	1	0	1
SRPK2	6733	0	0	0	1	1	0	1
SRPX2	27286	0	0	1	0	1	0	1
ST3GAL3	6487	0	0	1	0	1	0	1
ST7	7982	1	0	0	0	0	0	1
STIL	6491	0	0	1	0	1	0	1
STK39	27347	1	0	0	0	0	0	1
STXBP1	6812	0	1	0	0	1	0	1
STXBP5	134957	0	0	0	1	1	0	1
SUCLG2	8801	1	0	0	0	0	0	1
SUMF1	285362	0	0	1	0	1	0	1
SUOX	6821	0	0	1	0	1	0	1
SYNE1	23345	1	0	0	0	0	0	1
SYP	6855	0	0	1	0	1	0	1
SYT14	255928	0	0	1	0	1	0	1
SYT17	51760	1	0	0	0	0	0	1
TAF1L	138474	1	0	0	0	0	0	1
TAF4	6874	0	0	0	1	1	0	1
TBC1D24	57465	0	0	1	0	1	0	1
TBC1D5	9779	1	0	0	0	0	0	1
TBCE	6905	0	0	1	0	1	0	1
TBL1X	6907	1	0	0	0	0	0	1
TBL1XR1	79718	1	0	0	0	0	0	1
TBX1	6899	1	0	0	0	0	0	1
TCF7L1	83439	0	0	0	1	1	0	1
TCTE3	6991	0	0	0	1	1	0	1
TCTN3	26123	0	0	1	0	1	0	1
TDO2	6999	1	0	0	0	0	0	1
TECR	9524	0	0	1	0	1	0	1
TGFBR1	7046	0	0	1	0	1	0	1
TGFBR2	7048	0	0	1	0	1	0	1
TGM1	7051	0	0	0	1	1	0	1
TGM3	7053	1	0	0	0	0	0	1
TIMM8A	1678	0	0	1	0	1	0	1
TINAGL1	64129	0	0	1	0	1	0	1
TLK2	11011	1	0	0	0	0	0	1
TMEM138	51524	0	0	1	0	1	0	1
TMEM165	55858	0	0	1	0	1	0	1
TMEM216	51259	0	0	1	0	1	0	1
TMEM231	79583	0	0	1	0	1	0	1
TMEM237	65062	0	0	1	0	1	0	1
TMEM67	91147	0	0	1	0	1	0	1
TMLHE	55217	1	0	0	0	0	0	1
TNIP2	79155	1	0	0	0	0	0	1
TPH2	121278	1	0	0	0	0	0	1
TPK1	27010	0	0	1	0	1	0	1
TRAPPC9	83696	0	0	1	0	1	0	1
TRIM32	22954	0	0	1	0	1	0	1
TRPC6	7225	1	0	0	0	0	0	1
TSEN2	80746	0	0	1	0	1	0	1
TSEN54	283989	0	0	1	0	1	0	1
TSN	7247	1	0	0	0	0	0	1
TTC8	123016	0	0	1	0	1	0	1
TTLL3	26140	0	0	0	1	1	0	1
TTN	7273	1	0	0	0	0	0	1
TUBA1A	7846	0	0	1	0	1	0	1
TUBB2B	347733	0	0	1	0	1	0	1
TUBB3	10381	0	0	1	0	1	0	1
TUSC3	7991	0	0	1	0	1	0	1
UBE2A	7319	0	0	1	0	1	0	1
UBE2H	7328	1	0	0	0	0	0	1
UBE3B	89910	1	0	0	0	0	0	1
UBL7	84993	1	0	0	0	0	0	1
UBN2	254048	0	0	0	1	1	0	1
UBR7	55148	1	0	0	0	0	0	1
USP45	85015	0	0	0	0	0	1	1
UTP6	55813	0	0	0	1	1	0	1
VASH1	22846	1	0	0	0	0	0	1
VLDLR	7436	0	0	1	0	1	0	1
VRK1	7443	0	0	1	0	1	0	1
WDR62	284403	0	0	1	0	1	0	1
WDR81	124997	0	0	1	0	1	0	1
WHSC1	7468	0	0	0	1	1	0	1
WNK3	65267	1	0	0	0	0	0	1
WNT2	7472	1	0	0	0	0	0	1
XIRP1	165904	1	0	0	0	0	0	1
YWHAE	7531	0	1	0	0	1	0	1
ZBTB20	26137	1	0	0	0	0	0	1
ZC3H14	79882	0	0	1	0	1	0	1
ZDHHC9	51114	0	0	1	0	1	0	1
ZEB2	9839	0	0	1	0	1	0	1
ZMYND11	10771	1	0	0	0	0	0	1
ZNF41	7592	0	0	1	0	1	0	1
ZNF423	23090	0	0	1	0	1	0	1
ZNF674	641339	0	1	0	0	1	0	1
ZNF711	7552	0	0	1	0	1	0	1
ZNF774	342132	0	0	0	1	1	0	1
ZNF81	347344	0	1	0	0	1	0	1
ZSWIM5	57643	1	0	0	0	0	0	1
