# Supplementary material for: CNTN6 mutations are risk factors for abnormal auditory sensory perception in autism spectrum disorders
Source: Mol Psychiatry. 2016 May 10;22(4):625–33. doi: 10.1038/mp.2016.61 (PMC5378808; doi:10.1038/mp.2016.61)
Supplement: Supplementary Table 2 [file mp201661x4.xls]

## Sheet: BBGRECNTN6.csv
BBGRE ID	Sex	Age At Testing	Age At Present	Chromosome	Start Position (bp)	Stop Position (bp)	Genomic Size (bp)	Inheritance	Copy Number	Phenotype(s)	Observation or other CNVs
106292	Female	~ 3 years	~ 7 years	3	1,262,392	1,444,127	181.736	Maternal	x1 (decreasing)	delay of adaptive, fine motor and non verbal cognitive skills, Delayed (atypical) cognitive development, some features compatible with autism - awaiting further assessment, very significant language delay	No
113140	Male	~ 10 years	~ 15 years	3	1,444,068	1,676,435	232.368	Maternal	x1 (decreasing)	autism, OCD, tourettes	No
108782	Female	~ 19 days	~ 4 years	3	1,444,067	1,676,435	232.369	N/K	x1 (decreasing)	Ear malformations - extra tag pleanuclear (left), Heart disease (eg ASD, VSD) - AVSD, stomach malpositioned	No
109510	Male	~ 3 years	~ 7 years	3	1,444,067	1,676,435	232.369	Paternal	x1 (decreasing)	Autism spectrum disoder (being assessed), Delayed (atypical) cognitive development, Social communication and interaction difficulties, Speech & language development disorder	Unknown inheritance x4 of HERC2 on chr15:28,362,648-28,436,403
124875	Female	~ 22 years	~ 23 years	3	1,444,067	1,676,435	232.369	Paternal	x1 (decreasing)	dyspraxia, high functioning autism	Paternal x3 chr5:110,077,752-110,782,435 (SLC25A46, TSLP, WDR46, CAMK4); paternal x3 chr12:27,458,544-27,768,451 (STK38L, ARNTL2, SMCO2, PPF1BP1)
127719	Male	~ 7 years	~ 9 years	3	1,444,067	1,676,435	232.369	Maternal	x1 (decreasing)	autistic spectrum condition, avoidant eye gaze, hypermobile, very anxious	No
129418	Male	~ 6 years	~ 8 years	3	1,444,067	1,676,435	232.369	N/K	x1 (decreasing)	ADHD, Asperger's syndrome ? Cause, Autism spectrum disoder, Motor skills development disorder, Typical cognitive development	No
101671	Male	~ 4 years	~ 7 years	3	927.547	1,337,332	409.786	Maternal	x4 (increasing)	behavioural problems, delayed speech and language skills, IUGR, limited social skills	Partial x4 of the 5 first exons of CNTN6
116015	Male	~ 1 year	~ 6 years	3	685.481	1,189,694	504.214	Paternal	x1 (decreasing)	?frax, flat nasal bridge, high arched palate, large head, minor unsusal features, motor delay, square shaped hands, two vessel cord	No
116309	Female	~ 2 months	~ 5 years	3	685.481	1,337,332	651.852	N/K	x3 (increasing)	broad nasal bridge, clinodactyly, dysmorphic, IUGR, large forehead, long philtrum, mild micrognathia, multiple drug exposure during pregnancy, poor feeding	No
102766	Male	~ 5 years	~ 8 years	3	678.21	1,337,332	659.123	Maternal	x3 (increasing)	atrial septal defect, Autism, Ex premature, global dev delay	x1 chr16:75,273,210-75,454,184 (BCAR1, CFDP1); x1 chrX 154,976,659-155,190,083 (SPRY3, VAMP7) both deletions of unknown inheritance
128780	Male	~ 13 days	~ 1 years	3	678.21	1,337,332	659.123	Maternal	x3 (increasing)	broad thumbs and toes, downslanting palpebral fissures, extra right finger digits, frontal bossing, upturned nose	No
112444	Male	~ 11 years	~ 16 years	3	1,109,890	1,855,132	745.243	Paternal	x3 (increasing)	Asperger's syndrome, Autism spectrum disoder, Typical cognitive development	Complete duplication of CNTN6; paternal x3 chr3:4,354,703-4,532,449 (partail dup SETMAR; complete duplication of SUMF1)
131653	Female	~ 3 years	~ 5 years	3	1,109,889	1,865,696	755.808	Maternal	x1 (decreasing)	dev delay, Speech & language development disorder	No
104910	Male	~ 22 days	~ 3 years	3	678.21	1,444,127	765.918	N/K	x3 (increasing)	Heart disease (eg ASD, VSD)-coarctation of aorta, hypoplastic left heart syndrome	No
120036	Male	~ 4 years	~ 10 years	3	1,262,393	2,142,337	879.945	Maternal	x1 (decreasing)	? Fra X, Dev Delay	Paternal x1 of CHRNA7 chr15:32,021,733-32,514,980
129132	Male	~ 8 years	~ 9 years	3	1,262,392	2,142,337	879.946	N/K	x1 (decreasing)	Cutaneous stigmata / skin lesions, hypermobility, Tics, tourettes, Typical cognitive development	No
108186	Male	~ 9 years	~ 13 years	3	927.547	2,613,172	1,685,626	Maternal	x3 (increasing)	Clinodactyly, Mild cognitive delay (IQ 50-69	Complete duplication of CNTN6 and partial duplication of CNTN4
113916	Female	~ 1 month	~ 5 years	3	249.727	2,142,337	1,892,611	N/K	x1 (decreasing)	4/52 female, congenital nephrotic syndrome, decreased CO2+, decreased K+, decreased mg2+ at presentation - impression, karyotype to ensure 46 xx, low serum albumin, metabolic acidosis	Complete deletion of CNTN6 and partial deletion of CHL1
104541	Male	~ 2 years	~ 5 years	3	249.726	2,796,629	2,546,904	N/K	x1 (decreasing)	epicanthic folds, hyperactivity, speech delay	Complete deletion of CNTN6 and partial deletion of CHL1 and CNTN4 followed by a large duplication of 14.8 Mb chr3:2,962,569-17,780,990
133341	Male	~ 2 years	~ 5 years	3	249.726	4,683,836	4,434,111	Paternal	x3 (increasing)	dev delay	No
118965	Male	~ 15 years	~ 21 years	3	286.3	5,388,502	5,102,203	Paternal	x3 (increasing)	?Noonans, cryptorchidism, dysmorphic - high arched palate, learning difficulties	No
105880	Female	~ 19 days	~ 3 years	3	249.726	10,725,210	10,475,485	N/K	x1 (decreasing)	?22q deletion, ?coarction of aorta, bilateral SVC, VSD, PDA, preauricular skin tags, small palpebral fissures	Large duplication of 6.45 Mb on chr5:95,242-6,551,303
127935	Female	~ 1 year	~ 3 years	3	249.726	14,107,503	13,857,778	N/K	x4 (increasing)	global dev delay, mild hypermobility, mild temporal hollowing, V shaped upper lip	No
118373	Male	~ 1 year	~ 6 years	3	249.727	27,851,107	27,601,381	N/K	x3 (increasing)	depressed nasal bridge, hypotonia since birth, not growing in length, right undecended teste, skin creases [?mid arm / mid forearm], smalll penis, VSD/ASD repeorted 6/52	Large deletion of 3.3 Mb on chr2:39,193-3,341,945
108064	Male	~ 28 days	~ 3 years	3	249.726	43,129,680	42,879,955	N/K	x3 (increasing)	dysmorphic features, Micrognathia, preterm (32+1 weeks), prominent features, scalphecephaly	No
All the information were taken from the Brain & Body Genetic Resource Exchange (BBGRE version 3.0; https://bbgre.brc.iop.kcl.ac.uk/) database

## Sheet: BBGRECNTN5.csv
BBGRE ID	Sex	Age At Testing	Age At Present	Chromosome	Start Position (bp)	Stop Position (bp)	Genomic Size (bp)	Inheritance	Copy Number	Phenotype(s)	Observation or other CNVs
120738	Female	~ 13 years	~ 19 years	11	99,687,280	99,774,293	87.014	Paternal	x1 (decreasing)	cleft palate, mild dysmorphism	No
120957	Male	~ 10 years	~ 16 years	11	99,687,280	99,774,293	87.014	Paternal	x1 (decreasing)	dev delay, mild microcephaly, severe ASD, small	No
118723	Female	~ 29 years	~ 35 years	11	98,701,155	105,730,680	7,029,526	N/K	x1 (decreasing)	chromosomal deletion of chr 11q21 to q22.2	No
103618	Female	~ 8 days	~ 3 years	11	88,961,024	134,446,160	45,485,137	N/K	x3 (increasing)	Heart disease (eg ASD, VSD)	partial duplication of TBL1XR1 chr3:176,694,369-176,756,158; deletion of PSMB1, TBP and PDCD2 on chr6:170,847,255-170,892,302. For both CNVs the transmission is indicated as unknown
