# Supplementary material for: CNTN6 mutations are risk factors for abnormal auditory sensory perception in autism spectrum disorders
Source: Mol Psychiatry. 2016 May 10;22(4):625–33. doi: 10.1038/mp.2016.61 (PMC5378808; doi:10.1038/mp.2016.61)
Supplement: Supplementary Table 3 [file mp201661x5.xls]

## Sheet: CNTN6 Decipher Dec 2015
Decipher ID	Variant	Sex	Interval	Inheritance	Phenotype(s)	Observation or other CNVs
262200	3:1145284-1237776	46XX	92.49 kb	de novo	Intellectual disability, Microcephaly, Seizures, Ventricular septal defect	deletion of AUTS2 inherited from a parent with similar phenotype to child
	deletion
261433	3:1301800-1440140	46XY	138.34 kb	Inherited from a parent with similar phenotype to child		No
	deletion
306692	3:1197623-1337332	46XX	139.71 kb	Unknown	Global developmental delay	No
	duplication
289034	3:1161258-1313330	unknown	152.07 kb	de novo	Abnormal facial shape, Failure to thrive, Psychomotor deterioration	Maternally inherited deletion of 16p11.2
	gain
289256	3:1161258-1382187	unknown	220.93 kb	Unknown	Feeding difficulties in infancy, Intellectual disability	Partial duplication of DOCK8
	gain
290423	3:1313271-1571571	unknown	258.30 kb	Unknown	Behavioural/Psychiatric Abnormality, Intellectual disability	Paternally inherited duplication of PMM2, CARHSP1, USP7
	gain
267208	3:1428385-1700322	46XX	271.94 kb	Inherited from normal parent	Cognitive impairment	No
	deletion
255794	3:1109890-1444127	46XX	334.24 kb	Inherited from normal parent		No
	duplication
266552	3:1023906-1403848	46XX	379.94 kb	Inherited from normal parent	Epicanthus, Hypertelorism, Intellectual disability, Microcephaly, Sandal gap	Partial duplication SAE1 and CCDC9 and complete duplication of BBC3
	gain
262772	3:710234-1191340	46XY	481.11 kb	Inherited from normal parent		No
	duplication
255326	3:927548-1444127	46XY	516.58 kb	Unknown		No
	duplication
288348	3:885854-1416619	46XY	530.77 kb	Unknown	Esophageal atresia	No
	gain
289065	3:885854-1416619	46XY	530.77 kb	Unknown	Intellectual disability, Spasticity	Chr2: partial duplication of POLR1A and REEP1 and colmpl;ete duplication of PTCD3, IMMT and MRPL35; chr5: deletion of PRR16; chr10 deletion of NRG3
	loss
272543	3:666287-1197653	46XY	531.37 kb	Unknown	Feeding difficulties in infancy, Intellectual disability	No
	duplication
300687	3:1301800-1922518	46XX	620.72 kb	Maternally inherited, constitutive in mother	Intrauterine growth retardation, Laryngomalacia, Ventricular septal defect	No
	deletion
255793	3:515652-1189694	46XX	674.04 kb	Unknown		Chr3: partial duplication of CHL1: chr16: deletion of NOMO1, NPIPA1, PDXDC1, NTAN1, RRN3, NPIPA5, MPV17L, C16orf46, KIAA0430, NDE1, MYH11, FOPNL, ABCC1, ABCC6
	duplication
289924	3:497398-1197716	46XX	700.32 kb	Unknown	Seizures	Chr3: partial duplication of CHL1
	gain
289959	3:497398-1197716	unknown	700.32 kb	Unknown	Heterotopia, Seizures	Chr3: partial duplication of CHL1
	gain
255357	3:489718-1242095	46XX	752.38 kb	Unknown	Abnormality of the nervous system, Abnormality of the outer ear, Abnormality of upper lip, Blepharophimosis, Defect in the atrial septum, Disproportionate short-limb short stature, Full cheeks, Hydrocephalus, Intellectual disability, Macroglossia, Narrow chest, Plagiocephaly, Sacral dimple, Short palm, Small feet, Strabismus, Upslanted palpebral fissure	Chr3: partial duplication of CHL1
	duplication
260953	3:585600-1348595	46XY	763.00 kb	Paternally inherited, constitutive in father	Abnormality of the heart, Ambiguous genitalia, Arachnodactyly, Ectopic anus, Esophageal atresia, Flexion contracture, Large, dysplastic ears, Polyhydramnios, Premature birth, Pulmonary hypoplasia, Talipes	chr3: Maternal deletion of TBC1D5 and SATB1
	gain
299878	3:1337273-2113702	46XY	776.43 kb	Unknown	Autism spectrum disorder	No
	deletion
254039	3:1337273-2142337	46XY	805.07 kb	Inherited from normal parent		No
	deletion
288618	3:959156-1771199	46XY	812.04 kb	Unknown	Global developmental delay	No
	gain
249423	3:527222-1348399	46XX	821.18 kb	Unknown	Abnormal dermatoglyphics, Abnormality of the skin, Abnormality of the voice, Dysarthria, Hallux valgus, High palate, Intellectual disability, Intention tremor, Macrotia, Microcephaly, Micrognathia, Obesity, Pes planus, Seizures, Short nose, Spasticity, Strabismus, Synophrys, Thick eyebrow	Large duplication on chr21:44715783-45653614
	duplication
251402	3:311967-1149286	46XX	837.32 kb	Unknown	Apraxia, Hammertoe, Hyperactivity, Intellectual disability, Myopia, Short attention span, Short neck, Thick lower lip vermilion, Thick upper lip vermilion	Chr3: partial duplication of CHL1; de novo duplication of ELP3 on chromosome 8.
	gain
289500	3:1313271-2163340	unknown	850.07 kb	Maternally inherited, constitutive in mother	Familial predisposition, Generalized seizures	Chr3: deletion of CNTN4
	loss
290335	3:1313271-2163340	46XY	850.07 kb	Unknown	Febrile seizures, Seizures	Chr3: deletion of CNTN4
	loss
260882	3:678211-1558505	46XX	880.29 kb	Unknown		No
	duplication
261405	3:1197657-2087244	46XX	889.59 kb	Unknown	Capillary hemangiomas, Intellectual disability, Seizures	No
	duplication
248918	3:324483-1242096	other	917.61 kb	Inherited from normal parent	Abnormality of the voice, Broad nasal tip, Clinodactyly of the 5th finger, Preauricular pit, Strabismus	Chr3: partial duplication of CHL1
	duplication
257114	3:1189635-2142337	46XY	952.70 kb	Unknown		The deletion ends at proximity to CNTN4; a 376 kb duplication on chrX:48317353-48692742
	deletion
248716	3:1213906-2218784	46XX	1.00 Mb	Inherited from normal parent	Cerebellar hemisphere hypoplasia, Enlarged cisterna magna, Feeding difficulties in infancy, Intellectual disability, Postaxial polydactyly of foot	Chr3: deletion of CNTN4; a 3 Mb deletion inherited from normal parent chr16:15492316-18546759
	loss
295692	3:1038231-2087411	46XY	1.05 Mb	Unknown		No
	deletion
284792	3:1088205-2185275	46XY	1.10 Mb	Paternally inherited, constitutive in father	Intellectual disability, moderate	Complete duplication of CNTN6 and partial duplication of CNTN4
	duplication
289001	3:64052-1185476	unknown	1.12 Mb	Maternally inherited, constitutive in mother	Cerebral hamartomata, Global developmental delay	Complete duplication of CHL1 and partial duplication of CNTN6
	gain
278147	3:337839-1492781	46XY	1.15 Mb	Inherited from normal parent	Deeply set eye, Intellectual disability, mild	Chr3: deletion of CHL1; chr5: partail duplication of SEMA6A inherited from normal parent
	deletion
271450	3:443262-1603651	46XY	1.16 Mb	Unknown		Chr3: deletion of CHL1
	loss
258577	3:73603-1273300	46XY	1.20 Mb	de novo	Cryptorchidism, Feeding difficulties in infancy, Intellectual disability, Microcephaly, Micropenis, Muscular hypotonia, Obesity, Short palm, Small feet	Chr3: deletion of CHL1
	deletion
249687	3:526216-1791562	unknown	1.27 Mb	Unknown	2-3 toe syndactyly, Abnormality of the eyebrow, Abnormality of the forehead, Abnormality of the gingiva, Abnormality of the mouth, Abnormality of the nose, Apraxia, Bifid uvula, Cryptorchidism, Downslanted palpebral fissures, Downturned corners of mouth, High palate, Hypertelorism, Micrognathia, Prominent ears, Spasticity, Strabismus, Wide nasal bridge	Very large duplication of 28.42 Mb: chr11:106251478-134668665
	duplication
249581	3:526216-1882205	unknown	1.36 Mb	Unknown		No
	duplication
249965	3:793376-2392266	46XX	1.60 Mb	de novo	Branchial cyst, Intellectual disability, Large feet, Tall stature, Truncal obesity	Chr3: deletion of CNTN4
	deletion
272594	3:1197423-2819138	46XX	1.62 Mb	Unknown		Chr3: deletion of CNTN4
	deletion
306850	3:1337273-3006111	46XY	1.67 Mb	Unknown		Chr3: partial duplication of CNTN4
	duplication
274960	3:286329-2026239	46XX	1.74 Mb	Unknown		Chr3: Complete duplication of CNTN6 and partial duplication of CHL1
	gain
268096	3:212711-2026269	46XY	1.81 Mb	Inherited from normal parent		Chr3: Complete triplication of CNTN6 and CHL1
	triplication
269344	3:726645-2685772	47XXY	1.96 Mb	Unknown		Chr3: Complete duplication of CNTN6 and partial duplication of CNTN4
	duplication
316924	3:61891-2048351	46XY	1.99 Mb	Maternally inherited, constitutive in mother	Aplasia/Hypoplasia of the ear, Delayed gross motor development, Dyslexia, Eczema, Hypoplasia of penis, Increased body weight, Microphthalmos, Myopia, Short attention span, Sleep disturbance	Chr3: Complete deletion of CNTN6 and CHL1
	deletion
288670	3:64052-2088468	46XX	2.02 Mb	Unknown	Specific learning disability	Chr3: Complete deletion of CNTN6 and CHL1 and partial duplication of CNTN4
	loss
277018	3:909817-2939900	46XY	2.03 Mb	Inherited from normal parent	Generalized myoclonic seizures	Chr3: Complete duplication of CNTN6 and partial duplication of CNTN4
	duplication
277972	3:909817-2939900	46XX	2.03 Mb	Inherited from normal parent	Generalized seizures, Seizures	Chr3: Complete duplication of CNTN6 and partial duplication of CNTN4
	duplication
300203	3:93949-2185275	46XY	2.09 Mb	Paternally inherited, constitutive in father	Abnormal facial shape, Arachnoid cyst	Chr3: Complete duplication of CNTN6 and CHL1 and partial duplication of CNTN4
	duplication
288262	3:64052-2222681	46XY	2.16 Mb	Paternally inherited, constitutive in father	Hydronephrosis, Intrauterine growth retardation, Talipes	Chr3: Complete deletion of CNTN6 and CHL1 and partial deletion of CNTN4; Chr6: Very large duplication of 33.97 Mb chr6:136934311-170906766
	loss
257903	3:48603-2258296	46XX	2.21 Mb	de novo	Cerebellar vermis hypoplasia, Focal seizures with impairment of consciousness or awareness, Intellectual disability	Chr3: Complete de novo duplication of CNTN6 and CHL1 and partial duplication of CNTN4; chr1: a de novo deletion of 5.22 Mb chr1:240107258-245322646
	duplication
268475	3:249727-2613113	46XX	2.36 Mb	Imbalance arising from a balanced parental rearrangement		Chr3: Complete deletion of CNTN6 and CHL1 and partial duplication of CNTN4
	deletion
303546	3:633449-3006111	46XX	2.37 Mb	Unknown	Cognitive impairment	Chr3: Complete duplication of CNTN6 and partial duplication of CNTN4
	duplication
255761	3:205637-2685772	46XY	2.48 Mb	Inherited from normal parent	Autism, Cognitive impairment, Macrocephaly	Chr3: Complete duplication of CNTN6 and CHL1 and partial duplication of CNTN4; chr2:an inherited deletion of 166 kb 2:71178960-71345163
	duplication
278258	3:73914-2599012	46XY	2.53 Mb	de novo	Anteverted nares, External ear malformation, Generalized neonatal hypotonia, Global developmental delay, Hypertelorism, Impaired social interactions, Micrognathia, Narrow mouth, Otitis media, Plagiocephaly, Restrictive behavior, Short neck, Strabismus, Thin upper lip vermilion, Wide nasal bridge	Chr3: Complete deletion of CNTN6 and CHL1 and partial deletion of CNTN4; chr9: a de novo 1.35 Mb duplication chr9:139665148-141018984
	loss
292067	3:93949-2685772	46XX	2.59 Mb	Unknown		Complex rearrangement on chromosome 3 : a complete deletion of CNTN6, CHL1 and partial deletion of CNTN4 followed by a large duplication of 9 Mb: chr3:2740059-11849054
	deletion
274350	3:1-2631011	46XY	2.63 Mb	Unknown		Chr3: Complete duplication of CNTN6 and CHL1 and partial duplication of CNTN4; chr17: deletion of PMP22
	gain
252511	3:249727-3147222	46XY	2.90 Mb	de novo		Complex rearrangement on chromosome 3 : a complete deletion of CNTN6, CHL1 and CNTN4 followed by a large duplication of 13.5 Mb: chr3:3171781-16642942
	deletion
248616	3:73602-3085004	other	3.01 Mb	Unknown	Frontal bossing, Hoarse voice, Intellectual disability, Joint laxity, Long face, Narrow forehead	Chr3: Complete duplication of CNTN6 and CHL1 and partial duplication of CNTN4; chr21: large deletion of 5Mb chr21:43020220-48069930
	duplication
256542	3:61031-3587281	46XX	3.53 Mb	de novo	Abnormality of the upper respiratory tract, Almond-shaped palpebral fissure, Epicanthus, Feeding difficulties in infancy, Hypertelorism, Intellectual disability, Low-set ears, Muscular hypotonia, Patent ductus arteriosus, Vesicoureteral reflux	A complete deletion of CNTN6, CHL1 and CNTN4; a de novo duplication of 487 kb chr2:61297652-61785065; a de novo 12 Mb duplication chr16:78186861-90267387
	deletion
284092	3:1-3969037	46XX	3.97 Mb	Unknown		A complete deletion of CNTN6, CHL1 and CNTN4; + large CNVs
	loss
318452	3:61891-4121223	46XX	4.06 Mb	Imbalance arising from a balanced parental rearrangement	Madelung deformity	A complete duplication of CNTN6, CHL1 and CNTN4; deletion of ChrX:168551-5677733
	duplication
318453	3:61891-4121233	46XY	4.06 Mb	Imbalance arising from a balanced parental rearrangement	Congenital kyphoscoliosis, Depressed nasal tip, Infancy onset short-trunk short stature, Short distal phalanx of finger	A complete duplication of CNTN6, CHL1 and CNTN4; deletion of ChrX:168551-5677733
	duplication
289922	3:64052-4629476	unknown	4.57 Mb	Unknown	Intellectual disability, Prominent nose	A complete deletion of CNTN6, CHL1 and CNTN4; + large CNVs
	loss
251103	3:249727-4829737	46XY	4.58 Mb	Unknown	Broad toe, Epicanthus, Prominent fingertip pads	A complete deletion of CNTN6, CHL1 and CNTN4; + large CNVs
	deletion
268403	3:888807-6036655	46XX	5.15 Mb	de novo		A complete deletion of CNTN6 and CNTN4; + large CNVs
	deletion
294338	3:93978-5521869	46XY	5.43 Mb	Unknown		A complete deletion of CNTN6, CHL1 and CNTN4; + large CNVs
	loss
280551	3:1-5695954	46XX	5.70 Mb	Paternally inherited, constitutive in father	Gastroesophageal reflux, Global developmental delay, Hirsutism	A complete deletion of CNTN6, CHL1 and CNTN4; + large paternally inheruted duplication of 19 Mb chr3:178764048-197840339
	deletion
260952	3:62075-5783519	46XX	5.72 Mb	de novo	Global developmental delay	A complete duplication of CNTN6, CHL1 and CNTN4; de novo deletion of Chr9:204104-8198999
	gain
273601	3:307820-6045520	other	5.74 Mb	de novo	Abnormality of the kidney, Abnormality of the pinna, Brachydactyly syndrome, Clinodactyly of the 5th finger, Downturned corners of mouth, Feeding difficulties in infancy, High palate, Hypertelorism, Long philtrum, Prominent nasal bridge, Proportionate short stature, Ptosis, Scoliosis, Synophrys, Triangular face	A complete deletion of CNTN6, CHL1 and CNTN4 + other genes on 3p
	deletion
284123	3:93949-6007771	46XX	5.91 Mb	Unknown	Intrauterine growth retardation, Micrognathia	A complete deletion of CNTN6, CHL1 and CNTN4 + other genes on 3p; large 17.75 Mb deletion on chromosome X chrX:137476878-155226073
	deletion
286151	3:240876-6640879	46XX	6.40 Mb	de novo	Delayed speech and language development, Generalized hypotonia, Global developmental delay, Hyporeflexia, Infantile axial hypotonia, Microcephaly	A complete deletion of CNTN6, CHL1 and CNTN4 + other genes on 3p; trisomy of chromosome 20
	deletion
4606	3:93949-7657894	other	7.56 Mb	de novo	Intellectual disability, Tetralogy of Fallot	A complete deletion of CNTN6, CHL1 and CNTN4 + other genes on 3p
	loss
257237	3:249727-7845176	46XX	7.60 Mb	Unknown		A complete duplication of CNTN6, CHL1 and CNTN4 + other genes + other CNVs
	duplication
271094	3:93949-7960638	46XX	7.87 Mb	Unknown		A complete deletion of CNTN6, CHL1 and CNTN4 + other genes on 3p + other CNVs
	deletion
261155	3:93979-8623694	46XX	8.53 Mb	Inherited from parent with similar phenotype to child	Hypertelorism, Intellectual disability, Joint laxity, Muscular hypotonia, Tall stature	A complete deletion of CNTN6, CHL1 and CNTN4 + other genes on 3p + inherited duplication of Xp chrX:60726-5354990
	deletion
287098	3:1-8615225	46XX	8.62 Mb	de novo	Defect in the atrial septum, Feeding difficulties in infancy, Intellectual disability, moderate, Intrauterine growth retardation, Short stature	A complete deletion of CNTN6, CHL1 and CNTN4 + other genes followed by a 5.22 Mb duplication on 3p.
	deletion
296375	3:93949-8788077	46XY	8.69 Mb	Unknown		A complete deletion of CNTN6, CHL1 and CNTN4 + other genes on 3p; + other CNVs
	deletion
274369	3:61016-9332855	46XY	9.27 Mb	Inherited from normal parent	Autism, Delayed speech and language development, Intellectual disability	A complete deletion of CNTN6, CHL1 and CNTN4 + other genes on 3p; + other 2 inherited deletions of CTNNA3 and SNX19
	deletion
249344	3:249527-9768846	other	9.52 Mb	Imbalance arising from a balanced parental rearrangement	Anteverted nares, Atrioventricular canal defect, Camptodactyly of finger, Febrile seizures, Feeding difficulties in infancy, Highly arched eyebrow, Intellectual disability, Long eyelashes, Microcephaly, Misalignment of teeth, Postaxial polydactyly (hands), Proportionate short stature, Short nose, Thick eyebrow, Triangular face, Ventricular septal defect, Wide mouth	A complete deletion of CNTN6, CHL1 and CNTN4 + other genes on 3p; + other CNVs
	deletion
283249	3:248593-9972252	46XY	9.72 Mb	Unknown		A complete duplication of CNTN6, CHL1 and CNTN4; a large deletion of 9.37 Mb on chromosome chr2:233655597-243028452
	duplication
2586	3:73788-10169819	other	10.10 Mb	de novo		A complete deletion of CNTN6, CHL1 and CNTN4 + other genes on 3p
	loss
271084	3:60333-10245199	46XY	10.18 Mb	de novo	Abnormality of the face	A complete duplication of CNTN6, CHL1 and CNTN4; a large deletion of 3.01 Mb on chromosome chr21:45090264-48096946
	duplication
295445	3:93949-10562542	46XX	10.47 Mb	Unknown	Abnormal atrioventricular connection, Intrauterine growth retardation	A complete deletion of CNTN6, CHL1 and CNTN4 + other genes on 3p
	deletion
283252	3:61891-10626563	46XX	10.56 Mb	Unknown	Global developmental delay, Microphthalmos, Postnatal growth retardation	A complete deletion of CNTN6, CHL1 and CNTN4 + other genes on 3p
	deletion
2831	3:249727-10861338	other	10.61 Mb	Unknown		A complete deletion of CNTN6, CHL1 and CNTN4 + other genes on 3p
	loss
289982	3:64052-11004116	unknown	10.94 Mb	Unknown		A complete deletion of CNTN6, CHL1 and CNTN4 + other genes on 3p; + other CNVs
	loss
255742	3:94430-11504661	46XX	11.41 Mb	Unknown	Cortical visual impairment, Episodic hypersomnia, Feeding difficulties, Gastroesophageal reflux, Gastrostomy tube feeding in infancy, Polydactyly (hands), Postaxial polydactyly of foot, Sensorineural hearing impairment, Umbilical hernia	A complete deletion of CNTN6, CHL1 and CNTN4 + other genes on 3p; a large duplication of 6.5 Mb on chromosome 10 chr10:136145-6633496
	deletion
256371	3:60332-12575224	46XX	12.51 Mb	Unknown	Hypoplasia of the corpus callosum, Microcephaly, Prenatal short stature	A complete deletion of CNTN6, CHL1 and CNTN4 + other genes on 3p;
	deletion
249404	3:72140-14078909	46XX	14.01 Mb	de novo	Cutaneous finger syndactyly, Hypertelorism, Intellectual disability, Midface retrusion, Polydactyly (hands), Prominent glabella, Wide intermamillary distance	A complete duplication of CNTN6, CHL1 and CNTN4 + other genes on 3p; a large deletion of 3.32 Mb on chromosome 7 chr7:830852-4154976
	duplication
282060	3:1-15331546	46XX	15.33 Mb	de novo	Mild global developmental delay, Overfolded helix, Pes planus, Sandal gap, Seizures, Tapered finger	A complete duplication of CNTN6, CHL1 and CNTN4 + other genes on 3p; a deletion of 564 kb on chromosome 4 chr4:1-564526
	duplication
286408	3:93749-16120096	46XY	16.03 Mb	Unknown	Frontoparietal polymicrogyria, Global developmental delay	A complete duplication of CNTN6, CHL1 and CNTN4 + other genes on 3p; a large deletion of 4.37 Mb on chromosome 11 chr11:130495295-134868548
	duplication
252526	3:249727-16447176	46XX	16.20 Mb	de novo		A complete duplication of CNTN6, CHL1 and CNTN4 + other genes on 3p; a large deletion of 8.05 Mb on chromosome 5 chr5:95243-8142095
	gain
251674	3:60333-16299314	46XX	16.24 Mb	de novo	Delayed speech and language development, Intellectual disability, Long eyelashes, Muscular hypotonia, Small feet, Thick eyebrow	A complete duplication of CNTN6, CHL1 and CNTN4 + other genes on 3p; a large deletion of 1.24 Mb on chromosome 18 chr18:11543-1254815
	gain
292119	3:73914-18784667	46XX	18.71 Mb	de novo	Abnormality of umbilical vein blood flow, Angioedema, Arachnoid cyst, Coloboma, Failure to thrive, Flat nose, Global developmental delay, Infantile axial hypotonia, Microcephaly, Morphological abnormality of the semicircular canal, Seizures, Small earlobe, Unilateral microphthalmos	A complete duplication of CNTN6, CHL1 and CNTN4 + other genes on 3p; a large deletion of 4.16 Mb on chromosome 14 chr14:103123635-107278770
	gain
2839	3:793376-30730066	other	29.94 Mb	Unknown		A complete duplication of CNTN6, CHL1 and CNTN4 + other genes on 3p
	gain
280373	3:93949-39682021	46XX	39.59 Mb	Unknown	Abnormality of the cerebellar vermis, Abnormality of the heart	A complete duplication of CNTN6, CHL1 and CNTN4 + other genes on 3p; a large deletion of 7.06 Mb on chromosome 1 chr1:242151589-249212668
	duplication
All the information were taken from the Decipher database (https://decipher.sanger.ac.uk/index)

## Sheet: CNTN5 Decipher Dec 2015
Decipher ID	Variant	Sex	Interval	Inheritance	Phenotype(s)	Observation or other CNVs
279229	11:99032916-99074552	46XY	41.64 kb			Maternal deletion of 268 kb chr9:127,387,039-127,655,341 including NR6A1, MIR161A2, OLFML2A, WDR38, RPL35, ARPC5L, GOLGA1
	deletion			Paternally inherited, constitutive in father inherited, constitutive in father
263430	11:99025912-99074611	46XY	48.70 kb		Abnormality of the chin, Hydrocephalus, Intellectual disability	No
	deletion			Inherited from normal parent
275836	11:98652335-100268421	46XY	1.62 Mb		Autism, Global developmental delay	Duplication of 88 kb of unknown inheritance on chr10:135,279,257-135,367,732 (SCART1, CYP2E1 and SYCE1)
	deletion			Unknown
270868	11:96175999-99111112	46XY	2.94 Mb		Cerebral hemorrhage, Coarse facial features, Hydrocephalus, Hypermetropia, Intellectual disability, Macrocephaly, Macroglossia, Protruding tongue, Seizures, Wide mouth	de novo deletion of 490 kb including GPC3 at chrX:132,686,868-133,177,020
	duplication			Inherited from normal parent
251178	11:96650436-99662350	46XY	3.01 Mb			duplication of 16p11.2 at chr16:29,643,274-30,151,828 unknown inheritance
	loss			Unknown
261576	11:96173948-100333707	46XY	4.16 Mb		Autism, Epileptiform eeg discharges, Intellectual disability, Strabismus	No
	duplication			Inherited from normal parent
318456	11:96174148-103429879	46XY	7.26 Mb		Delayed gross motor development, Mild expressive language delay, Mild receptive language delay	large duplication of 910 kb of unknown inheritance at chr8:7,169,480-8,079,930
	deletion			Unknown
263349	11:93126799-102772798	46XY	9.65 Mb		Delayed speech and language development, Epicanthus, Feeding difficulties in infancy, Intellectual disability, Joint laxity, Muscular hypotonia	No
	deletion			De novo
280476	11:90338659-100793328	46XY	10.45 Mb		Global developmental delay	Large duplication of 10.67 Mb of unknown inheritance at chr11:78,528,133-89,198,245
	gain			De novo
286904	11:89998247-102803094	46XX	12.80 Mb		Blue sclerae, Cleft palate, Downslanted palpebral fissures, Ectropion of lower eyelids, Fine hair, Hearing abnormality, Hypoplasia of dental enamel, Soft skin	No
	deletion			De novo
275403	11:92903932-106177495	46XX	13.27 Mb			No
	deletion			De novo
270473	11:93129498-106959524	46XY	13.83 Mb		Deeply set eye, Intellectual disability, Macrocephaly, Short stature	duplication of unknown inheritance at chr1:118,442,005-118,672,631; inherited duplication from parent with unknown phenotype at chr16:15,048,666-16,282,397
	deletion			De novo
262828	11:92765018-106662479	46XY	13.90 Mb		Abnormality of the face	No
	deletion			Inherited from parent with similar phenotype to child
249758	11:92254068-106746797	unknown	14.49 Mb		Bifid nasal tip, Blepharophimosis, Brachycephaly, Intellectual disability, Microcephaly, Pectus excavatum, Short philtrum, Synophrys, Thick lower lip vermilion, Thick upper lip vermilion, Wide nasal bridge	No
	duplication			Unknown
251725	11:84405018-103141743	46XY	18.74 Mb		Midface retrusion	No
	deletion			De novo
282360	11:89604352-113918790	46XX	24.31 Mb		Iridoretinal coloboma	a de novo deletion of 3.5 Mb at chr11:84,886,342-88,434,362
	deletion			De novo
300792	11:61479322-134944006	46XX	73.46 Mb		Asthma, Delayed fine motor development, Delayed speech and language development, Epicanthus, Global developmental delay, Hypertelorism, Long philtrum, Microtia, Thin upper lip vermilion	Very large duplication of the entire long arm of chromosome 11
	duplication			Unknown
286222	11:212739-134267121	46XY	134.05 Mb		Abnormality of the foot, Abnormality of the hand	Entire deletion of chromosome 11 in mosaic
	deletion			De novo mosaic
All the information were taken from the Decipher database (https://decipher.sanger.ac.uk/index)
